# Supplementary material for: The Influence of Gender on Long-Term Cardiovascular Outcomes in Patients Undergoing Percutaneous Coronary Intervention for Acute Myocardial Infarction and the Association with Cardiac Left Ventricular Function
Source: Diagnostics (Basel). 2025 Nov 16;15(22):2901. doi: 10.3390/diagnostics15222901 (PMC12651039; doi:10.3390/diagnostics15222901)
Supplement: Supplementary file 1 [file diagnostics-15-02901-s001.zip]

Archive with 1 entries (1 files):
- diagnostics-3939173-Supplementary Materials.pdf
